# Supplementary material for: New 4-(Morpholin-4-Yl)-3-Nitrobenzhydrazide Based Scaffold: Synthesis, Structural Insights, and Biological Evaluation
Source: Molecules. 2025 Aug 11;30(16):3343. doi: 10.3390/molecules30163343 (PMC12388722; doi:10.3390/molecules30163343)
Supplement: Supplementary file 1 [file molecules-30-03343-s001.zip]

Archive with 1 entries (1 files):
- molecules-3782507-supplementary.pdf
